# Supplementary material for: KlebPhaCol: a community-driven resource for Klebsiella research identified a novel phage family
Source: Nucleic Acids Res. 2025 Nov 20;53(21):gkaf1122. doi: 10.1093/nar/gkaf1122 (PMC12629751; doi:10.1093/nar/gkaf1122)
Supplement: gkaf1122_Supplemental_Files [file gkaf1122_supplemental_files.zip]

Archive with 2 entries (2 files):
- Supplementary Data-revised.docx
- Supplementary_Tables_R2.xlsb
